# Supplementary material for: Phototaxis of the Unicellular Red Alga Cyanidioschyzon merolae Is Mediated by Novel Actin-Driven Tentacles
Source: Int J Mol Sci. 2020 Aug 27;21(17):6209. doi: 10.3390/ijms21176209 (PMC7503314; doi:10.3390/ijms21176209)
Supplement: Supplementary file 1 [file ijms-21-06209-s001.zip]

Archive with 3 entries (3 files):
- ijms-886917 supplementary/movie 3.avi
- ijms-886917 supplementary/movie1.avi
- ijms-886917 supplementary/movie2.avi
